# Supplementary material for: Overexpression of OsSWEET5 in Rice Causes Growth Retardation and Precocious Senescence
Source: PLoS One. 2014 Apr 7;9(4):e94210. doi: 10.1371/journal.pone.0094210 (PMC3978035; doi:10.1371/journal.pone.0094210)
Supplement: Table S1 — Primers used in this study. (XLS) [file pone.0094210.s008.xls]

## Sheet: Sheet1
Table S1. Primers used in this study.
Name	Forward primer (5'-3')	Reverse primer (5'-3')	Application
Psweet5	aagcttACCTAGCCGTCCAAATGCTA	gtcgacAGGGTTCATCACCATCTTGC	promoter vector construction
OXsweet5	ggtaccGGTGCTCTGCCTCTCCATTA	tctagaCCCGTCACAGTTACATGCAC	overexpression vector construction
Subsweet5	GAATTCATGGTGATGAACCCTGACG	TCTAGACACAGCGGAGGAGTCGCCGT	Subcellular localization vector construction
PHXT7	CGAGCTCGTAGGAACAATTTCGGGCC	CTAGTCTAGATTTTTGATTAAAATT	negative control vector construction
HXT7	CGCGGATCCATGTCACAAGACGCTGC	CCGGAATTCTTATTTGGTGCTGAAC	positive control vector construction
Ysweet5	CTAGACTAGTATGGTGATGAACCCTGAC	CCGGAATTCCTACACAGCGGAGGAGTC	yeast vector construction
qactin	TGGCATCTCTCAGCACATTCC	TGCACAATGGATGGGTCAGA	qRT-PCR
β-lactase2	GTCGTGCCATGACATCTACCA	CTGCTTTATTGCCTCACTTGC	qRT-PCR
GalM4	CGTCGTGCTTCCTGACTCCA	CCTCCACCAACATGCTCCTTC	qRT-PCR
GalK1	CGCCACCTGTAAATCGATTCA	CGTGTGGGTGGACTTAGGTCAT	qRT-PCR
GalT	GGATACGGCACTGGATCTTGG	TTGAATGGAGGGTCGTTGAGC	qRT-PCR
Inv1	GCTTCTTATGTGCACCGACTTG	TTGTGATCGTCGATGTCCATGT	qRT-PCR
SuS1	GGCGTCTACGGATTCTGGAA	AGGGCATACAGCATCTCAAGGT	qRT-PCR
SuS2	TGTGACACCAAGGGAGTCTTTG	ACCACATGTCATGGCTTCGAT	qRT-PCR
TMT1	ATGAAGGTGCCGGAGACAAA	TAGTCCTCCTTGGCCTGCTTT	qRT-PCR
TMT2	TCGTGTTCGTCTTCCTCAAGGT	TGCACCAACAGCGAAGAACT	qRT-PCR
SUT1	TGGCCTTACCTGGTTGTCTTG	GGGTCACCGTGGTAGATCTCA	qRT-PCR
SUT2	CAAGGAGGAGAGGTCACCGATA	TGCCTCTTATGAGTCGAATTGC	qRT-PCR
PIN1	TCTACTACATCTTGCTTGG	TTCTTAACATGGCTGGTT	qRT-PCR
GH3-2	AGCCTTCTACTACAACTACTACT	TGACACTGACACCGACTG	qRT-PCR
SAUR39	CTAAGGTTGTCTGAGGAT	CAAGCACATCACATACTC	qRT-PCR
IAA1	GCCGCTCAATGAGGCATT	GCTTCCACTTTCTTTCAATCCAA	qRT-PCR
IAA19	CGAGGTTGTCTTGTGTCAATCTG	GGAAGCATTAAGCAGCCTGACT	qRT-PCR
IAA24	GGCTTGTGCTCTTCGTTGCT	CCTCTTGGATTCAGAAACACTGAA	qRT-PCR
IAA31	AAGGACGGCGACCTCATG	TCCTCAACCTCTTGCACGTACTAA	qRT-PCR
hpt	ATTTGTGTACGCCCGACAGT	GGATATGTCCTGCGGGTAAA	PCR
Actin	GCCACACTGTCCCCATCTAT	GCGACCACCTTGATCTTCAT	RT-PCR
SGR	CGGTGTCGCACACCATCAACC	GGAGTGGAAGTAGACCCACAC	RT-PCR
OsSWEET5	CGTGACGATCGTGAAGAAGA	GTTCATCCGCTTTGACATCC	RT-PCR
OsSWEET5a	agTATTAATTAACTGTCAGGCCCcaggagattcagtttga		amiRNAvector construction
OsSWEET5b	tgGGGCCTGACAGTTAATTAATActgctgctgctacagcc		amiRNAvector construction
OsSWEET5c	ctGGGCCAGACTGTTAATTAATAttcctgctgctaggctg		amiRNAvector construction
OsSWEET5d	aaTATTAATTAACAGTCTGGCCCagagaggcaaaagtgaa		amiRNAvector construction
G-4368	CTGCAAGGCGATTAAGTTGGGTAAC		amiRNAvector construction
G-4369	GCGGATAACAATTTCACACAGGAAACAG		amiRNAvector construction
	The underscores were the sites for restriction digest.
