# Supplementary material for: Overexpression of OsSWEET5 in Rice Causes Growth Retardation and Precocious Senescence
Source: PLoS One. 2014 Apr 7;9(4):e94210. doi: 10.1371/journal.pone.0094210 (PMC3978035; doi:10.1371/journal.pone.0094210)
Supplement: Table S2 — Predicting structures of transmembrane helices in OsSWEET5 using SOSUI. (XLS) [file pone.0094210.s009.xls]

## Sheet: Sheet1
Table S2. Predicting structures of transmembrane helices in OsSWEET5 using SOSUI.
No.	N terminal	transmembrane region	C terminal	type	length
1	9	RNVVGIIGNLISFGLFLSPLPTF	31	SECONDARY	23
2	48	YLATFLNCALWVFYGLPFIHPNS	70	SECONDARY	23
3	75	TINGTGLLIEIAYLAIYFAYAP	96	PRIMARY	22
4	104	LGVLTVELVFLAAVAAGVLLGA	125	PRIMARY	22
5	134	IVGTLCVFFGTLMYAAPLTIMKQ	156	PRIMARY	23
6	167	PFTLSLVSFINGICWTIYAFIRF	189	PRIMARY	23
7	194	TIPNGMGTLLGAAQLILYFCYY	215	SECONDARY	22
